# Supplementary material for: Construction of a Triple-Gene Deletion Mutant of Orf Virus and Evaluation of Its Safety, Immunogenicity and Protective Efficacy
Source: Vaccines (Basel). 2023 Apr 28;11(5):909. doi: 10.3390/vaccines11050909 (PMC10224447; doi:10.3390/vaccines11050909)
Supplement: Supplementary file 1 [file vaccines-11-00909-s001.zip]

Archive with 1 entries (1 files):
- vaccines-2288001-supplementary.pdf
